# Supplementary material for: Formation of low‐pressure reaction textures during near‐isothermal exhumation of hot orogenic crust (Bohemian Massif, Austria)
Source: J Metamorph Geol. 2023 Sep 14;42(1):3–34. doi: 10.1111/jmg.12744 (PMC10962610; doi:10.1111/jmg.12744)
Supplement: Supplementary file 1 — Table S1. [file JMG-42-3-s002.xlsx]

## Sheet: Analytical method
Table S1. Analytical conditions for LA-ICP-MS monazite analyses
Laboratory and Sample Preparation
Laboratory name	NAWI Graz Central Lab for Water, Minerals and Rocks (University of Graz & Graz University of Technology)
Sample type/mineral	monazite
Sample preparation	Conventional mineral separation. Single grains embedded in 1 inch resin mount. Final polishing with 1 µm diamond paste
Imaging	JXA-8530F Plus HyperProbe (BSE)
Analytical session(s)
Date	2021-08-30
Laser ablation system
Instrument	NWR193 ArF Excimer laser (ESI, Portland. U.S.A.)
Cell type	Two volume ablation cell
Laser wavelength	193 nm
Pulse duration	4-6 ns
Fluence	~3.2 J/cm2
Sampling mode	Single hole drilling, circular shape
Pre-ablation cleaning	None
Spot diameter (nominal)	10 μm
Repetition rate	4 Hz
Ablation duration	15 s
Carrier gas	He gas (combined with Ar outside the ablation cell)
He gas flow rate	0.77 L/min
Ar mix gas flow rate	0.73 L/min
ICP Mass Spectrometer
Instrument	Nu PlasmaII HR-MC-ICP-MS (Nu Instruments, Wrexham, U.K.)
Sample introduction	Ablation aerosol only
RF power	1300 W
Monitored masses	202Hg, 204(Hg + Pb), 206Pb, 207Pb, 208Pb, 232Th, 238U
Detectors	5 electron-multiplier, ion-counting detectors (IC) and 2 Faraday collectors (H) : IC4 for 202Hg, IC3 for 204(Hg + Pb), IC2 for 206Pb, IC1 for 207Pb, IC0 for 208Pb, H7 for 232Th, H9 for 238U
Tuning	Line scan on NIST SRM 612 glass to optimize sensitivity and peak shapes for all monitored masses
Analysis mode	Time Resolved Analysis
Integration time for single data point	0.2 s
Data processing
Mass discrimination	Instrumental mass bias corrected by bracketting of unknown samples with primary reference material for isotope ratios and element concentrations
Data reduction	U-Pb monazite geochronology Data Reduction Scheme (U_PbGeochron4) for Iolite 3.71 (Paton et al., 2010; 2011) Blank and signal integrations imported using laser log file Blank windows selected between 25 and 5 s before signal, Signal windows trimmed for ~1 s (start) and ~2-3 s (end)
Gas blank	Gas blank (20 seconds) acquired before each analysis and subtracted with step-forward method
Primary reference material	44069 Monazite (Alleinikoff et al., 2006)
Normalization values	206Pb/238U = 0.097860, 207Pb/235U = 0.81117, 208Pb/232Th = 0.03074, 207Pb/206Pb = 0.060139, U content = 230 ppm, Th content = 15 ppm, Pb content = 28 ppm (Horstwood et al., 2016)
Common-Pb correction	None
Uncertainties	Single spot : Internal error and excess scatter from primary standard analyses propagated by quadratic addition (2SE) Weighted mean results : single spot error and long-term variance of validation material (1.3%) propagated by quadratic addition (2SD)
Secondary reference material for quality check	EY135A 206Pb/238U age = 98±1 Ma, LA-ICP-MS age; Skrzypek et al., 2016; EY42M 206Pb/238U age = 94±3 Ma, LA-ICP-MS age; Skrzypek et al., 2016; Moacyr ("Paraiso" type) 206Pb/238U age = 510±6 Ma, LA-ICP-MS age; Gonçalves et al., 2016
Secondary reference material results	EY135A: Weighted mean 206Pb/238U age = 98.6 ± 0.5 Ma (2 SD, MSWD = 0.8, n = 6) EY42M: Weighted mean 206Pb/238U age = 94.1 ± 0.4 Ma (2 SD, MSWD = 2.0, n = 6) Moacyr ("Paraiso" type): Weighted mean 206Pb/238U age = 510.6 ± 1.9 Ma (2 SD, MSWD = 1.8, n = 6)
References
Horstwood, M. S. A., Košler, J., Gehrels, G., Jackson, S. E., McLean, N. M., Paton, C., … Schoene, B. (2016). Community-Derived Standards for LA-ICP-MS U-(Th-)Pb Geochronology – Uncertainty Propagation, Age Interpretation and Data Reporting. Geostandards and Geoanalytical Research, 40(3), 311–332. https://doi.org/10.1111/j.1751-908X.2016.00379.x
Aleinikoff, J.N., Schenck, W.S., Plank, M.O., Srogi, L., Fanning, C.M., Kamo, S.L., Bosbyshell, H., 2006. Deciphering igneous and metamorphic events in high-grade rocks of the Wilmington Complex, Delaware: Morphology, cathodoluminescence and backscattered electron zoning, and SHRIMP U-Pb geochronology of zircon and monazite. Geological Society of America Bulletin 118, 39–64. doi:10.1130/B25659.1.
Gonçalves, G.O., Lana, C., Scholz, R., Buick, I.S., Gerdes, A., Kamo, S.L., Corfu, F., Marinho, M.M., Chaves, A.O., Valeriano, C., Nalini, H.A., 2016. An assessment of monazite from the Itambé pegmatite district for use as U-Pb isotope reference material for microanalysis and implications for the origin of the "Moacyr" monazite. Chemical Geology 424, 30–50.
Paton, C., Woodhead, J.D., Hellstrom, J.C., Hergt, J.M., Greig, A., Maas, R., 2010. Improved laser ablation U-Pb zircon geochronology through robust downhole fractionation correction. Geochemistry, Geophysics, Geosystems 11. doi:10.1029/2009GC002618.
Paton, C., Hellstrom, J., Paul, B., Woodhead, J., Hergt, J., 2011. Iolite: Freeware for the visualisation and processing of mass spectrometric data. Journal of Analytical Atomic Spec- trometry 26, 2508–2518. doi:10.1039/c1ja10172b.
Skrzypek, E., Kawakami, T., Hirajima, T., Sakata, S., Hirata, T., Ikeda, T., 2016. Revisiting the high temperature metamorphic field gradient of the Ryoke Belt (SW Japan): New constraints from the Iwakuni-Yanai area. Lithos 260, 9–27. doi:10.1016/j.lithos.2016.04.025.
Skrzypek, E., Kawakami, T., Hirajima, T., Sakata, S., Hirata, T., Ikeda, T., 2016. Revisiting the high temperature metamorphic field gradient of the Ryoke Belt (SW Japan): New constraints from the Iwakuni-Yanai area. Lithos 260, 9–27. doi:10.1016/j.lithos.2016.04.025.

## Sheet: Samples
											Isotopic ratios															Age (Ma)
Grain.		U		Th		Th/U		Pb			207Pb/		206Pb/			238U/		207Pb/		204Pb/			208Pb/			206Pb/		207Pb/		207Pb/		%	208Pb/
point		(ppm)	±	(ppm)	±		±	(ppm)	±		235U	±	238U	±	r	206Pb	±	206Pb	±	206Pb	±	rTW	232Th	±		238U	±	235U	±	206Pb	±	disc.	232Th	±
Spot20	Mnz6 core	29800	1100	118300	4200	3.9698	0.203315	3130	110		0.3832	0.00615	0.05245	0.00078	0.83393	19.0658	0.283533	0.05314	0.000315	-3.7037e-05	0.000115226	0.070747	0.01648	0.000225		329.5	4.8	329.4	4.5	333.4	13.2	0.1	330.4	4.5
Spot23	Mnz7 rim	30340	320	69590	830	2.29367	0.0365188	1899	24		0.3941	0.00615	0.05382	0.00069	0.52966	18.5804	0.238211	0.05312	0.000315	0.000384615	0.00150888	0.092553	0.017074	0.000195		337.95	4.2	337.4	4.35	332.6	13.5	-0.3	342.19	3.9
pi_mnz4_1	right	20230	420	99660	2100	4.92635	0.145727	2670	61		0.3877	0.006	0.05296	0.000705	0.43581	18.8822	0.251358	0.05328	0.000345	-0.01	0.435	0.27698	0.016734	0.000195		332.6	4.35	332.7	4.35	339.2	14.55	0.5	335.4	3.9
pi_mnz4_2	left	35850	840	114100	2800	3.18271	0.107988	3073	74		0.3894	0.006	0.05316	0.00069	0.74117	18.8111	0.244163	0.05329	0.000255	3.33333e-05	2.16667e-05	-0.28354	0.016739	0.000195		333.87	4.2	333.9	4.35	339.8	10.65	0.3	335.5	3.9
Spot18	Mnz5	22830	620	96300	2700	4.21813	0.164648	2633	75		0.3964	0.00645	0.05403	0.00075	0.76637	18.5082	0.256916	0.05335	0.000315	-0.000384615	0.00113166	0.049679	0.017072	0.00021		339.2	4.65	339	4.65	342.3	13.5	0.3	342.2	4.35
Spot21	Mnz6 rim	24260	960	119900	4800	4.94229	0.278201	3200	120		0.3858	0.00675	0.05269	0.00084	0.85576	18.9789	0.302568	0.05314	0.00033	0.000769231	0.00559172	0.092481	0.0166	0.00027		331	5.1	331.3	4.95	333.7	13.95	0.06	332.8	5.25
Spot19	Mnz5	20040	500	107300	2700	5.35429	0.189733	2908	79		0.3951	0.00675	0.05378	0.000795	0.72663	18.5943	0.274869	0.05339	0.00039	2.5e-05	1.21875e-05	0.1203	0.01691	0.000225		337.7	4.8	338	4.95	344	16.5	0.4	338.9	4.5
Spot13	Mnz2 bright	27220	720	111000	3000	4.07788	0.154213	2836	62		0.3943	0.0063	0.05374	0.000705	0.66358	18.6081	0.244115	0.05312	0.000315	0.000121951	0.000156157	0.03964	0.016782	0.00021		337.4	4.35	337.5	4.65	332.6	13.35	-0.3	336.4	4.2
Spot15	Mnz3 rim	23360	940	123500	4600	5.28682	0.289888	3290	120		0.3885	0.00675	0.05301	0.000765	0.77497	18.8644	0.272236	0.05329	0.00036	0.00333333	0.128333	0.034004	0.01668	0.00024		333	4.65	333.3	4.95	339.9	15	0.4	334.3	4.65
Spot8	Mnz2 dark	22000	1000	117900	5000	5.35909	0.333154	2920	120		0.398	0.0072	0.05405	0.00084	0.87854	18.5014	0.287533	0.0532	0.000315	-0.000625	0.00486328	-0.18662	0.0167	0.00024		339.3	5.1	340.1	5.25	335.9	13.5	-0.1	334.8	4.8
Spot22	Mnz7 core	24220	410	97700	1800	4.03386	0.100927	2610	50		0.3877	0.00645	0.05282	0.000705	0.64946	18.9322	0.252693	0.05325	0.000375	-0.00111111	0.0137037	-0.09318	0.016658	0.000195		331.8	4.35	332.6	4.65	338	16.5	0.4	333.9	3.9
Spot7	Mnz2 dark	22200	1100	116500	5200	5.24775	0.349968	2860	120		0.399	0.0069	0.05411	0.00084	0.84773	18.4809	0.286896	0.05328	0.0003	0.000196078	0.000530565	0.14639	0.01663	0.00024		339.7	5.1	340.9	4.95	339.3	12.75	0.05	333.4	4.8
Spot11	Mnz2 bright	24310	720	121500	3100	4.99794	0.195379	3048	75		0.3942	0.0063	0.05346	0.000735	0.78182	18.7056	0.257175	0.05332	0.000345	-0.001	0.054	0.031977	0.016628	0.00021		335.7	4.5	337.4	4.5	341	14.85	0.2	333.3	4.05
Spot10	Mnz2 bright	25430	530	117300	2500	4.61266	0.137501	2917	54		0.3918	0.00615	0.05323	0.000705	0.59875	18.7864	0.248815	0.0532	0.00033	1.42857e-05	4.89796e-06	0.073483	0.016621	0.000195		334.3	4.35	335.7	4.5	336.2	14.25	0.1	333.19	3.75
Spot14	Mnz3 core	26500	1200	123900	5600	4.67547	0.299135	3320	140		0.3956	0.00645	0.05361	0.000795	0.82422	18.6532	0.276615	0.05371	0.00027	-1.42857e-05	4.89796e-06	0.14765	0.01683	0.00024		336.6	4.8	338.5	4.65	357.8	11.55	1	337.4	4.8
Spot12	Mnz2 bright	33600	1400	104900	4300	3.12202	0.182482	2640	110		0.3914	0.00645	0.05312	0.000765	0.79283	18.8253	0.27111	0.05331	0.0003	0.000147059	0.000256272	0.13579	0.01666	0.00024		333.6	4.65	335.4	4.65	340.6	12.75	0.4	334	4.65
Spot25	Mnz8 rim	13760	350	90800	2400	6.59884	0.242064	2449	67		0.3942	0.00645	0.0534	0.000765	0.71784	18.7266	0.268274	0.0535	0.00039	0.000555556	0.00134259	0.10228	0.016841	0.00021		335.3	4.65	337.4	4.8	349	16.5	0.7	337.6	4.35
Spot6	Mnz2 dark	33200	1700	93800	4100	2.8253	0.19021	2310	100		0.3945	0.0063	0.05335	0.00075	0.82589	18.7441	0.263507	0.0535	0.000285	3.33333e-05	5.5e-05	-0.11039	0.016716	0.000225		335	4.65	337.7	4.65	348.8	11.85	0.7	335.1	4.35
Spot9	Mnz2 bright	25620	760	115200	3400	4.49649	0.188158	2808	78		0.3864	0.00615	0.05242	0.00069	0.77838	19.0767	0.251105	0.05331	0.000345	0.000285714	0.000893878	-0.3242	0.016401	0.000195		329.37	4.2	331.7	4.5	340.7	14.4	0.5	328.8	3.75
Spot24	Mnz8 core	32100	1600	103600	5200	3.22741	0.228299	2820	140		0.3971	0.00675	0.05372	0.000825	0.87401	18.615	0.285879	0.05357	0.00027	0.000294118	0.00058391	0.057891	0.01688	0.00024		337.3	4.95	339.6	4.95	351.7	11.55	0.9	338.4	4.8
Spot5	Mnz2 dark	33900	1400	95100	3500	2.80531	0.155182	2320	82		0.3912	0.00645	0.05291	0.000765	0.86321	18.9	0.273266	0.05341	0.000255	-2.5e-05	1.03125e-05	-0.050908	0.016562	0.000225		332.4	4.65	335.2	4.8	345.2	10.95	0.6	332	4.35
Spot4	Mnz2 dark	32000	1600	89400	4300	2.79375	0.193828	2190	100		0.3926	0.00675	0.053	0.00078	0.87703	18.8679	0.277679	0.05351	0.0003	0.00111111	0.00981481	-0.22865	0.01661	0.00024		332.9	4.8	336.2	4.95	349.2	12.45	0.7	332.9	4.65
pi_mnz_1	Mnz1 core	25600	1100	115600	4900	4.51562	0.272551	2810	120		0.3914	0.00645	0.05283	0.00075	0.80958	18.9286	0.26872	0.05354	0.0003	0.0004	0.0018	-0.0079543	0.016438	0.000225		331.9	4.65	335.3	4.65	350.5	12.6	0.9	329.5	4.5
Spot3	Mnz1 rim	20560	410	91800	1900	4.46498	0.128328	2249	41		0.4256	0.00735	0.05267	0.000675	0.26147	18.9861	0.24332	0.05841	0.000615	0.000454545	0.000495868	0.079858	0.01666	0.00018		330.91	4.05	360.1	5.25	543	22.5	9	333.96	3.75
min																										329.37		329.4		332.6			328.8
max																										339.7		340.9		357.8			342.2
Spot33	Mnz2 core	17790	500	107500	2300	6.04272	0.213445	2807	70		0.3911	0.00645	0.05308	0.00078	0.78454	18.8395	0.276843	0.05316	0.00033	0.000222222	0.000533333	0.25336	0.016624	0.000225		333.4	4.8	335.1	4.65	334.5	14.1	0.18	333.2	4.35
Spot42	Mnz6 median	24030	560	134600	3200	5.60133	0.186474	3611	76		0.3925	0.0063	0.05355	0.00075	0.70462	18.6741	0.261543	0.05333	0.00036	0.000208333	0.000299479	0.044067	0.016599	0.00021		336.3	4.65	336.2	4.65	341.5	15	0.2	332.7	4.05
Spot54	Mnz? Rim	13490	500	85900	3100	6.36768	0.32941	2262	85		0.3958	0.00645	0.05391	0.000765	0.49051	18.5494	0.263222	0.0534	0.00045	0.002	0.0138	0.35157	0.01687	0.00021		338.5	4.65	338.6	4.8	344	19.5	0.32	338.1	4.2
Spot48	Mnz8 rim	9550	180	108500	2000	11.3613	0.299523	2839	50		0.384	0.00705	0.05238	0.00078	0.67513	19.0913	0.284291	0.05329	0.00048	-0.01	0.285	0.051636	0.016293	0.000225		329.1	4.8	329.9	5.1	340	19.5	0.52	326.7	4.35
Spot59	Mnz rim	14050	270	72800	1400	5.18149	0.140868	1890	36		0.3829	0.0069	0.05223	0.000765	0.73549	19.1461	0.280428	0.05332	0.000435	0.00142857	0.0229592	-0.15	0.016486	0.000225		328.2	4.65	329.2	5.1	341	18	0.54	330.5	4.35
Spot44	Mnz7 core	13440	310	82500	2000	6.13839	0.205403	2208	42		0.3928	0.00705	0.05328	0.000825	0.74593	18.7688	0.29062	0.05354	0.000405	-0.000625	0.00457031	0.097307	0.01669	0.00024		334.6	4.95	336.4	5.1	353	18	0.72	334.5	4.8
Spot43	Mnz6 rim	12900	330	101500	2500	7.86822	0.279413	2756	63		0.3962	0.00735	0.05364	0.000765	0.56737	18.6428	0.265879	0.05362	0.000555	0.000384615	0.00144231	0.077888	0.016864	0.00021		336.8	4.65	338.8	5.4	353	24	0.73	338	4.2
Spot45	Mnz7 rim	15260	280	104600	1900	6.85452	0.176977	2824	43		0.3929	0.00735	0.05339	0.000855	0.8068	18.7301	0.299948	0.05359	0.00045	0.001	0.0045	-0.061907	0.01678	0.00024		335.3	5.25	336.5	5.4	352	19.5	0.79	336.3	4.95
Spot52	Mnz5 core	24000	720	117300	3500	4.8875	0.2068	2992	80		0.3934	0.00735	0.05337	0.000825	0.89956	18.7371	0.289641	0.05362	0.000315	-0.000285714	0.000893878	-0.28268	0.016428	0.000225		335.2	5.1	336.8	5.25	353.7	13.35	0.8	329.3	4.5
Spot55	Mnz? Rim	13170	480	85200	3100	6.46925	0.333164	2258	83		0.3995	0.0069	0.05405	0.00078	0.69195	18.5014	0.266995	0.05373	0.000465	0.00142857	0.0107143	0.012959	0.01695	0.00024		339.3	4.8	341.2	5.1	358	19.5	0.81	339.7	4.65
Spot93	Ys-Pic4-P2	8500	110	118200	1600	13.9059	0.260418	3013	44		0.3901	0.00705	0.05262	0.000735	0.56032	19.0042	0.265452	0.05352	0.000465	-0.01	0.285	0.035562	0.016478	0.00021		330.6	4.5	334.4	5.1	349	19.5	0.82	330.3	4.05
ys_mnz7_3	Mnz7 rim	16620	480	112800	3200	6.787	0.27476	3016	70		0.3937	0.0072	0.05334	0.000795	0.77433	18.7477	0.279422	0.05357	0.00042	0.0001	0.000165	0.039334	0.016623	0.000225		335	4.95	337	5.25	352	18	0.87	333.2	4.5
Spot58	Mnz core	15660	330	84800	1700	5.41507	0.157499	2226	49		0.3927	0.0072	0.05324	0.000825	0.81189	18.7829	0.291057	0.05362	0.00039	-0.000384615	0.000710059	-0.046602	0.01668	0.00024		334.4	5.1	336.3	5.25	354	16.5	0.87	334.3	4.8
Spot53	Mnz5 core	27710	820	159900	4400	5.77048	0.23318	4048	97		0.3918	0.0075	0.05323	0.000915	0.90685	18.7864	0.32293	0.05354	0.00033	-1.42857e-05	5.5102e-06	0.020219	0.01629	0.000255		334.3	5.55	335.6	5.55	350.4	13.8	0.88	326.5	5.1
Spot57	Mnz? Core	17910	330	113400	2100	6.33166	0.165405	2975	51		0.3947	0.00675	0.05356	0.000795	0.65982	18.6706	0.277132	0.0536	0.000435	0.001	0.018	0.2284	0.01674	0.00024		336.3	4.95	337.8	4.95	353	18	0.89	335.5	4.65
Spot35	Mnz11 core	18230	740	133200	5300	7.30664	0.415321	3510	130		0.399	0.00735	0.05369	0.000825	0.81216	18.6254	0.286198	0.05373	0.00042	0.00125	0.0103125	-0.12592	0.01677	0.00027		337.2	5.1	340.9	5.25	358	18	0.9	336.1	5.25
Spot91	Ys-Pic6-P6	13670	620	93200	4200	6.81785	0.435908	2410	110		0.3984	0.00675	0.05349	0.00075	0.69702	18.6951	0.26213	0.05369	0.00039	-0.000120482	0.000202497	-0.063784	0.016776	0.00021		335.9	4.65	340.5	4.95	357	16.5	0.96	336.3	4.35
ys_mnz8_1	Mnz8 core	18000	200	109200	1300	6.06667	0.0987917	2913	46		0.3913	0.0069	0.05308	0.000795	0.82812	18.8395	0.282166	0.05357	0.000345	0.000909091	0.00545455	-0.10424	0.016512	0.000225		333.4	4.95	335.3	5.1	351.6	14.7	0.97	331	4.5
Spot90	Ys-Pic6-P5	12260	340	84000	2200	6.85155	0.261351	2135	64		0.3929	0.00645	0.05291	0.000705	0.59428	18.9	0.251834	0.05355	0.000405	0.000909091	0.00210744	0.061469	0.016533	0.000195		332.3	4.35	336.5	4.8	351	16.5	0.97	331.4	3.9
Spot56	Mnz? Core	19440	490	120600	3000	6.2037	0.219696	3148	77		0.3949	0.0069	0.05349	0.00078	0.75114	18.6951	0.272615	0.0537	0.000405	-0.000625	0.00269531	-0.0086487	0.01668	0.000225		335.9	4.8	337.9	5.1	357	16.5	0.99	334.3	4.65
Spot87	Ys-Pic6-P2	15340	510	92800	3000	6.04954	0.280532	2338	63		0.3899	0.0072	0.05248	0.00078	0.74433	19.0549	0.283209	0.05359	0.000465	-0.00333333	0.11	-0.083088	0.016404	0.00021		329.7	4.8	334.3	5.25	352	19.5	1	328.9	4.2
Spot41	Mnz6 core	21390	510	101800	2500	4.75923	0.162901	2724	51		0.3933	0.0072	0.05326	0.000825	0.83534	18.7758	0.290838	0.05365	0.00036	0.000588235	0.00301038	-0.041635	0.01662	0.00024		334.5	5.1	336.8	5.25	355	15	1.1	333.2	4.65
Spot40	Mnz5 core	14330	250	90900	1600	6.34334	0.157205	2464	46		0.3974	0.0069	0.05368	0.000765	0.77294	18.6289	0.265483	0.05378	0.000375	-0.002	0.0204	-0.16493	0.016846	0.000225		337	4.65	339.7	5.1	360	16.5	1.1	337.7	4.35
284_mnz1_2	Mnz1 core	19340	510	116100	3000	6.0031	0.221634	3029	74		0.3943	0.0072	0.05333	0.00084	0.81915	18.7512	0.295349	0.05372	0.000375	-0.000285714	0.000685714	0.0040902	0.01656	0.00024		334.9	5.1	337.5	5.25	358	16.5	1.1	332	4.8
Spot27	Mnz1 median	24390	720	147300	4300	6.03936	0.250734	3710	95		0.3862	0.00675	0.05224	0.000795	0.86155	19.1424	0.291314	0.05345	0.0003	9.09091e-05	0.000123967	-0.026699	0.016236	0.000225		328.2	4.8	331.6	4.95	346.5	12.9	1.1	325.5	4.35
Spot38	Mnz3	20770	640	155500	3400	7.48676	0.282873	4110	100		0.3944	0.00675	0.05323	0.00072	0.73617	18.7864	0.254109	0.0538	0.00039	0.000217391	0.000361531	-0.23387	0.016424	0.000195		334.3	4.5	337.6	4.95	361	16.5	1.2	329.3	3.9
Spot88	Ys-Pic6-P3	15600	300	91200	1700	5.84615	0.156573	2302	47		0.3921	0.0066	0.05277	0.00072	0.53522	18.9502	0.258558	0.05366	0.00045	0.00142857	0.0110204	0.23439	0.016503	0.000195		331.5	4.35	335.9	4.8	355	18	1.2	330.8	3.75
Spot30	Mnz10 bright	22130	720	143000	4800	6.46182	0.302067	3619	98		0.3884	0.0075	0.05228	0.000855	0.8843	19.1278	0.31282	0.05364	0.000345	1.25e-05	3.04688e-06	-0.11397	0.01627	0.000255		328.5	5.25	333.1	5.4	354.4	14.55	1.3	326.2	4.95
Spot96	Ys-Pic4-P5	9480	120	116000	1300	12.2363	0.206871	2969	36		0.3936	0.00735	0.05276	0.00075	0.62649	18.9537	0.269434	0.05384	0.00054	0.000322581	0.000796046	-0.070106	0.01648	0.00021		331.4	4.65	337	5.4	363	22.5	1.3	330.4	4.2
Spot92	Ys-Pic4-P1	9010	160	115300	2100	12.7969	0.325523	2935	57		0.3951	0.0072	0.05293	0.000765	0.615	18.8929	0.27306	0.05377	0.000525	0.00333333	0.025	0.065096	0.016563	0.00021		332.5	4.65	338.1	5.25	360	21	1.3	332	4.35
Spot60	Mnz1 rim	16560	550	90300	3000	5.4529	0.256159	2337	83		0.3938	0.0078	0.05302	0.00081	0.85381	18.8608	0.288141	0.05388	0.00042	0.001	0.00465	-0.2265	0.01652	0.00024		333.1	4.95	337.1	5.55	365	18	1.4	331.2	4.65
Spot29	Mnz10 dark	13600	340	74300	1800	5.46324	0.190188	1934	40		0.3926	0.0072	0.05265	0.000795	0.76246	18.9933	0.286794	0.05384	0.00042	0.000416667	0.00117188	-0.060636	0.016675	0.000225		330.8	4.8	336.3	5.25	363	18	1.4	334.3	4.5
Spot89	Ys-Pic6-P4	15080	340	88500	1900	5.8687	0.18271	2245	59		0.3937	0.00705	0.05281	0.00078	0.6444	18.9358	0.279681	0.05377	0.000495	0.000666667	0.00206667	0.13932	0.016499	0.00021		331.7	4.8	337	5.1	360	21	1.4	330.8	4.2
Spot86	Ys-Pic6-P1	12000	190	82900	1300	6.90833	0.15395	2098	33		0.3898	0.0066	0.05231	0.00072	0.51677	19.1168	0.263126	0.05373	0.000465	2.5e-05	9.375e-06	0.26335	0.01642	0.00021		328.7	4.35	334.2	4.8	358	19.5	1.4	329.2	4.05
Spot39	Mnz5 rim	13600	250	96900	2100	7.125	0.202478	2631	52		0.4003	0.0072	0.05372	0.00075	0.70672	18.615	0.25989	0.05414	0.00051	0.00111111	0.0105556	-0.14951	0.01686	0.00024		337.3	4.5	341.8	5.25	375	21	1.6	338	4.65
ys_mnz1_1	Mnz1 rim	17430	390	107100	2400	6.14458	0.194582	2709	55		0.3844	0.0069	0.05169	0.00075	0.77424	19.3461	0.280704	0.05377	0.00042	0.000625	0.00380859	-0.1222	0.016297	0.000225		324.9	4.65	330.3	5.1	360	18	1.6	326.7	4.35
Spot34	Mnz11 rim	11120	520	101300	4700	9.10971	0.600095	2650	120		0.3957	0.00675	0.05297	0.000735	0.65317	18.8786	0.261955	0.05385	0.00042	0.00030303	0.000867769	0.073328	0.016608	0.00021		332.7	4.5	338.5	4.95	363	18	1.6	332.9	4.35
Spot95	Ys-Pic4-P4	14160	330	131700	3200	9.30085	0.313137	3365	63		0.3943	0.00675	0.05281	0.000735	0.64009	18.9358	0.263545	0.05385	0.000405	0.00047619	0.000952381	0.014351	0.016499	0.00021		331.8	4.5	337.5	4.95	363	18	1.6	330.8	4.05
Spot94	Ys-Pic4-P3	19320	280	139100	2300	7.19979	0.158304	3561	53		0.394	0.00705	0.05275	0.000795	0.85768	18.9574	0.285708	0.05388	0.00033	0.0004	0.000792	-0.091471	0.01656	0.000225		331.3	4.95	337.3	5.1	364.6	13.65	1.7	332	4.65
284_mnz5_1	Mnz5 rim	17370	650	114200	4300	6.57455	0.349014	2910	120		0.3947	0.00645	0.05312	0.00078	0.66389	18.8253	0.276426	0.05404	0.00039	0.000243902	0.0003837	0.26148	0.016287	0.000225		333.7	4.8	337.8	4.65	371	16.5	1.9	326.5	4.35
Spot28	Mnz1 core	17170	390	131600	3000	7.66453	0.24665	3326	75		0.3905	0.00705	0.05229	0.00081	0.82277	19.1241	0.296243	0.05398	0.00036	0.000454545	0.00102273	-0.061358	0.01627	0.00024		328.5	4.95	334.7	5.1	368.7	15	1.9	326.2	4.65
Spot37	Mnz3 rim	8270	200	110800	2400	13.3978	0.434973	2888	68		0.3899	0.0072	0.05216	0.000735	0.64308	19.1718	0.270155	0.05397	0.000525	-0.000526316	0.000955679	-0.11594	0.016469	0.00021		327.8	4.5	334.3	5.25	368	21	1.9	330.2	4.2
ys_mnz8_3	Mnz8 rim	7550	120	90800	1500	12.0265	0.275699	2375	47		0.387	0.0078	0.05185	0.000765	0.5022	19.2864	0.284553	0.05408	0.000645	-0.000833333	0.0028125	0.1535	0.016289	0.00021		325.9	4.65	332.2	5.7	376	28.5	2.2	326.6	4.05
Spot51	Mnz5 rim	17020	580	113000	3800	6.63925	0.317863	2910	110		0.3995	0.0072	0.05363	0.000885	0.77483	18.6463	0.3077	0.05416	0.00042	-0.005	0.13875	0.22051	0.01643	0.00024		336.8	5.4	341.3	5.25	376	18	2.3	329.4	4.8
Spot36	Mnz3 rim	8930	220	122800	3000	13.7514	0.477108	3192	83		0.3974	0.00735	0.05233	0.000765	0.72557	19.1095	0.279357	0.05471	0.00054	0.00047619	0.0012585	-0.21225	0.016452	0.00021		328.8	4.65	339.7	5.4	398	22.5	3.1	329.8	4.2
Spot31	Mnz10 rim	9440	200	92900	1900	9.8411	0.289796	2437	53		0.411	0.0078	0.05355	0.00084	0.80612	18.6741	0.292928	0.0554	0.000465	-0.00111111	0.00574074	-0.11156	0.01674	0.000255		336.2	5.1	349.6	5.55	427	19.5	4	335.5	4.95
Spot97	Ys-Pic4-P6	12780	160	112600	1300	8.81064	0.150048	2928	32		0.4077	0.00735	0.05285	0.00075	0.61822	18.9215	0.268517	0.05569	0.000525	-0.000384615	0.000821006	0.035813	0.016728	0.00021		332	4.65	347.2	5.25	438	21	4.8	335.3	4.05
ys_mnz2_1	Mnz2 rim	8610	250	114800	3000	13.3333	0.520853	3026	82		0.4271	0.01125	0.05407	0.00084	0.19377	18.4945	0.28732	0.05706	0.001335	0.000714286	0.00107143	0.13294	0.016813	0.000225		339.4	5.1	361	7.95	489	51	6.9	337	4.35
min																										328.2		329.2		334.5			326.5
max																										339.3		341.2		358			339.7

## Sheet: References
										Isotopic ratios															Age (Ma)
Grain.	U		Th		Th/U		Pb			207Pb/		206Pb/			238U/		207Pb/		204Pb/			208Pb/			206Pb/		207Pb/		207Pb/		%	208Pb/
point	(ppm)	±	(ppm)	±		±	(ppm)	±		235U	±	238U	±	r	206Pb	±	206Pb	±	206Pb	±	rTW	232Th	±		238U	±	235U	±	206Pb	±	Conc.	232Th	±
EY42M_1	7750	410	236000	12000	30.4516	2.23445	1642	86		0.1008	0.0016	0.014615	0.00015	0.29297	68.4228	0.702253	0.04995	0.00061	0.00111111	0.00135802	0.16741	0.004549	4.2e-05		93.53	1.41	97.6	2.1	189	42	95.8299	91.74	1.26
EY42M_2	7120	290	207100	7700	29.0871	1.6041	1508	61		0.1019	0.0017	0.014687	0.00014	0.36623	68.0874	0.649026	0.05055	0.00063	-0.00909091	0.0322314	-0.035513	0.004612	3.7e-05		93.99	1.305	98.5	2.25	216	43.5	95.4213	93.01	1.125
EY42M_3	7610	300	222100	8300	29.1853	1.58534	1587	64		0.1003	0.0017	0.01451	0.00016	0.53974	68.918	0.75995	0.05024	0.00073	-0.00833333	0.0291667	-0.1287	0.004556	4.2e-05		92.9	1.485	97	2.4	202	49.5	95.7732	91.87	1.275
EY42M_4	6970	320	208000	10000	29.8422	1.98382	1502	62		0.1765	0.0031	0.0149	0.00017	0.75391	67.1141	0.765731	0.08601	0.00084	0.00222222	0.00103704	-0.25725	0.004537	4.8e-05		95.36	1.65	165	4.05	1336	28.5	57.7939	91.49	1.455
EY42M_5	9400	470	209000	10000	22.234	1.53871	1507	73		0.1005	0.0016	0.01467	0.00018	0.51684	68.1663	0.836397	0.04986	0.00056	0.0142857	0.193878	0.14745	0.00463	4.6e-05		93.86	1.65	97.3	2.25	185	39	96.4645	93.38	1.38
EY42M_6	13290	480	242700	8500	18.2619	0.918746	1698	60		0.181	0.017	0.01475	0.0002	0.82924	67.7966	0.919276	0.0879	0.0072	0.00120482	0.000870954	-0.78004	0.004573	4.8e-05		94.36	1.8	167	21	1280	210	56.503	92.23	1.44
EY135A_1	10620	420	268000	10000	25.2354	1.3721	1926	80		0.1024	0.0017	0.015263	0.00015	0.48534	65.5179	0.64389	0.04854	0.00059	0.00769231	0.039645	-0.033195	0.004786	4.4e-05		97.65	1.455	99	2.25	123	42	98.6364	96.5	1.335
EY135A_2	14830	880	333000	19000	22.4545	1.84846	2560	140		0.1025	0.0015	0.015396	0.00015	0.35958	64.9519	0.632813	0.04852	0.00053	0.00588235	0.0314879	0.079385	0.004894	3.9e-05		98.49	1.395	99.1	2.1	121	37.5	99.3845	98.67	1.185
EY135A_3	15300	550	316000	11000	20.6536	1.0335	2398	80		0.1036	0.0018	0.01531	0.0002	0.49361	65.3168	0.853256	0.04904	0.00072	-0.01	0.29	0.24805	0.004892	6.3e-05		97.93	1.95	100.1	2.4	145	49.5	97.8322	98.6	1.95
EY135A_4	17320	390	426000	9400	24.5958	0.775423	3289	67		0.1031	0.0015	0.01541	0.00018	0.56659	64.8929	0.757996	0.04855	0.00045	0.001	0.0015	0.21216	0.004839	5.1e-05		98.57	1.65	99.6	2.1	124	33	98.9659	97.56	1.5
EY135A_5	18390	490	409000	11000	22.2403	0.841992	3099	79		0.1087	0.0017	0.01549	0.00017	0.65465	64.5578	0.70851	0.05094	0.00051	0.000666667	0.000711111	0.010067	0.004886	5.1e-05		99.06	1.65	104.7	2.4	235	34.5	94.6132	98.51	1.5
EY135A_6	14800	1400	301000	28000	20.3378	2.69823	2280	210		0.1038	0.0015	0.0155	0.00018	0.60176	64.5161	0.74922	0.04846	0.00042	0.0005	0.001325	0.21881	0.004928	5.4e-05		99.15	1.8	100.3	1.95	119	30	98.8534	99.37	1.65
G_NIST610_1	460.4	7.6	454.4	8.2	0.986968	0.0241383	424.4	7.2		31.99	0.53	0.2547	0.0041	0.96204	3.92619	0.0632013	0.91	0.0036	0.0589275	0.000868113	0.14323	0.5839	0.0085		1463	31.5	3549	24	5210.4	12.15	41.2229	9292	165
G_NIST610_2	481	33	489	34	1.01663	0.0993042	456	35		32.57	0.63	0.2595	0.0047	0.97138	3.85357	0.0697948	0.9092	0.0038	0.0577701	0.000834345	-0.11707	0.5893	0.011		1487	36	3566	28.5	5208.5	12.9	41.6994	9360	195
G_NIST610_3	463	34	480	36	1.03672	0.108819	437	36		32.3	0.66	0.2578	0.0051	0.97751	3.87898	0.0767369	0.9076	0.0037	0.0589275	0.00107646	-0.067173	0.5853	0.011		1478	39	3558	30	5204.9	12.45	41.5402	9310	210
G_NIST610_4	452	33	447	34	0.988938	0.104265	417	33		32.5	0.6	0.261	0.0046	0.96568	3.83142	0.0675269	0.9061	0.004	0.0577701	0.00100121	0.002795	0.6047	0.0093		1494	36	3564	27	5201.6	13.65	41.9192	9560	180
G_NIST610_5	470	36	467	38	0.993617	0.111037	434	35		32.4	0.58	0.2608	0.0044	0.96143	3.83436	0.06469	0.9041	0.0041	0.0592417	0.000877395	0.019978	0.5956	0.0094		1494	34.5	3561	27	5197.1	13.65	41.9545	9440	180
G_NIST610_6	463	37	461	37	0.99568	0.112771	426	35		32.28	0.52	0.2584	0.0041	0.95016	3.86997	0.0614043	0.9101	0.0041	0.0589275	0.00100701	0.19232	0.5907	0.0088		1481	31.5	3561	22.5	5210.5	13.8	41.5894	9380	165
G_NIST610_7	459	31	438	35	0.954248	0.0998401	422	31		32.15	0.57	0.2555	0.0047	0.95735	3.91389	0.0719973	0.9125	0.0046	0.0598086	0.000930038	0.376	0.6165	0.01		1467	36	3554	25.5	5216	15	41.2774	9700	195
G_NIST610_8	458	34	457	35	0.997817	0.106427	423	33		32.13	0.56	0.2568	0.0043	0.96988	3.89408	0.0652046	0.9072	0.0035	0.0580383	0.000943165	0.087859	0.5898	0.0093		1473	33	3553	25.5	5204	11.85	41.4579	9370	180
G_NIST610_9	467	34	472	35	1.01071	0.105032	433	33		32.37	0.56	0.258	0.0047	0.965	3.87597	0.0706087	0.9098	0.0041	0.0591716	0.00112041	0.43243	0.5879	0.01		1479	36	3560	25.5	5210	13.8	41.5449	9340	195
G_NIST610_10	455	23	444	26	0.975824	0.0754884	420	20		32.45	0.52	0.2584	0.0041	0.94295	3.86997	0.0614043	0.908	0.004	0.0590667	0.00104666	0.26287	0.5998	0.01		1482	31.5	3563	24	5205.9	13.35	41.5942	9490	195
G_NIST610_11	467	18	469	21	1.00428	0.0593338	432	16		32.34	0.55	0.2578	0.0043	0.9607	3.87898	0.0646998	0.9088	0.004	0.0578035	0.00083531	0.28744	0.583	0.012		1478	33	3559	25.5	5207.7	13.65	41.5285	9280	225
G_NIST610_12	461	18	455	21	0.986985	0.0596676	424	15		32.05	0.47	0.256	0.0034	0.94857	3.90625	0.0518799	0.9068	0.0035	0.0588928	0.000971142	-0.1055	0.5879	0.0084		1469	25.5	3551	21	5203.1	11.85	41.3686	9344	165
G_NIST610_13	447	29	423	31	0.946309	0.0926217	412	27		32.74	0.6	0.261	0.0046	0.973	3.83142	0.0675269	0.9122	0.0035	0.058072	0.000741919	-0.014693	0.623	0.012		1494	36	3571	27	5215.3	12	41.837	9780	225
G_NIST610_14	466	19	467	22	1.00215	0.0624368	430	16		32.48	0.52	0.2602	0.0041	0.96229	3.8432	0.0605577	0.908	0.0035	0.059312	0.00077394	0.17814	0.5904	0.0093		1490	31.5	3564	24	5205.8	12	41.807	9370	180
G_NIST610_15	464	20	466	22	1.00431	0.064203	427	17		32.26	0.52	0.2579	0.0038	0.93386	3.87747	0.0571322	0.9097	0.0046	0.0592417	0.000982682	0.067829	0.5898	0.0094		1479	30	3557	24	5209.7	15	41.58	9370	180
G_NIST610_16	458	34	440	37	0.960699	0.107762	420	33		32.31	0.59	0.258	0.0043	0.95863	3.87597	0.0645995	0.9114	0.0043	0.0596303	0.000960058	0.13138	0.6118	0.009		1479	33	3562	25.5	5213.6	14.55	41.5216	9645	165
G_NIST610_17	454	29	454	30	1	0.0919059	422	28		32.55	0.58	0.2596	0.0044	0.95531	3.85208	0.0652895	0.909	0.0042	0.0574713	0.001123	-0.016776	0.594	0.012		1487	34.5	3566	27	5208.2	14.1	41.6994	9420	225
G_NIST610_18	470	27	470	30	1	0.0858742	433	26		32.14	0.59	0.2556	0.0047	0.96717	3.91236	0.071941	0.9116	0.004	0.0578704	0.000870735	0.27532	0.591	0.011		1467	36	3553	28.5	5214	13.35	41.2891	9380	210
G_NIST610_19	457	30	447	33	0.978118	0.0966287	423	28		32.47	0.57	0.2587	0.0042	0.95723	3.86548	0.0627562	0.91	0.0035	0.0587889	0.000933158	-0.065511	0.608	0.012		1483	33	3563	25.5	5210.4	11.85	41.6222	9590	225
G_NIST610_20	466	28	464	31	0.995708	0.0894694	429	26		32.19	0.49	0.2571	0.0039	0.95016	3.88954	0.0590012	0.9087	0.0039	0.0592417	0.000877395	0.29032	0.5896	0.0088		1479	27	3558	21	5207.4	13.2	41.5683	9410	165
G_NIST610_21	461	27	460	30	0.997831	0.0874658	425	26		32.23	0.58	0.2568	0.0046	0.95575	3.89408	0.0697538	0.9101	0.0046	0.0579039	0.000972329	0.24305	0.5891	0.0087		1473	36	3556	27	5210.7	15	41.4229	9359	165
Moacyr_1	2584	53	185400	3700	71.7492	2.05329	6620	100		0.6687	0.0083	0.08229	0.00074	0.35739	12.1521	0.109279	0.05879	0.00047	0.00178571	0.00280612	0.093182	0.024133	0.00018		509.7	6.6	519.8	7.65	557	25.5	98.0569	482	5.4
Moacyr_2	2911	65	188400	4200	64.72	2.04208	7320	120		0.6692	0.008	0.08322	0.00074	0.13202	12.0163	0.10685	0.05861	0.00048	-0.0025	0.01	0.30111	0.024606	0.00018		515.3	6.6	520.2	7.35	550	27	99.0581	491.3	5.4
Moacyr_3	2902	76	193500	5000	66.6782	2.45313	7270	150		0.6767	0.0084	0.08205	0.00078	0.53522	12.1877	0.115861	0.05969	0.00043	0.004	0.01408	0.089088	0.02424	0.0002		508.3	7.05	524.7	7.65	594	21	96.8744	484.2	6
Moacyr_4	2769	81	177700	5100	64.1748	2.62991	6880	150		0.6706	0.009	0.08208	0.0008	0.48177	12.1832	0.118745	0.05931	0.00051	0.00909091	0.0603306	0.085792	0.02421	0.00021		508.5	7.05	521	8.25	576	28.5	97.6008	483.6	6.3
Moacyr_5	2567	44	175500	3000	68.3677	1.65502	6688	92		0.6734	0.0095	0.08281	0.00078	0.44474	12.0758	0.113744	0.05915	0.00057	0.000555556	0.000864198	-0.0075017	0.02456	0.0002		512.8	6.9	522.7	8.7	570	31.5	98.106	490.5	5.85
Moacyr_6	2829	39	194200	2700	68.6462	1.34404	7242	84		0.6705	0.0092	0.08193	0.00078	0.37977	12.2055	0.116201	0.05917	0.00055	0.000769231	0.00142012	0.12529	0.024301	0.00019		507.6	6.9	520.9	8.4	570	30	97.4467	485.3	5.7
M_44069_1	9790	130	86300	1200	8.81512	0.169488	3109	30		0.5202	0.0059	0.06819	0.00059	0.34348	14.6649	0.126885	0.05527	0.00035	-0.000625	0.00128906	0.070088	0.021171	0.00016		425.3	5.25	425.3	6	422	21	100	423.4	4.65
M_44069_2	10520	160	81900	1200	7.78517	0.164413	2926	33		0.5183	0.0055	0.06793	0.00059	0.32228	14.721	0.127858	0.05522	0.0003	-0.000714286	0.0019898	0.18773	0.021277	0.00016		423.7	5.25	424	5.55	420	18	99.9292	425.5	4.65
M_44069_3	9820	180	78500	1500	7.99389	0.211667	2761	42		0.5208	0.0058	0.06821	0.00061	0.53489	14.6606	0.131109	0.05532	0.00029	-0.002	0.0196	0.049087	0.021311	0.00017		425.4	5.55	425.6	5.85	424	18	99.953	426.2	4.95
M_44069_4	8680	60	83440	570	9.6129	0.0934223	2706	22		0.5218	0.0058	0.06832	0.0006	0.37033	14.637	0.128545	0.05538	0.00033	-0.0025	0.0125	0.13482	0.02124	0.00016		426	5.4	426.3	5.85	426	19.5	99.9296	424.8	4.8
M_44069_5	8525	59	83640	540	9.81114	0.0928597	2735	19		0.5204	0.0057	0.06817	0.00059	0.42684	14.6692	0.12696	0.05534	0.00028	-0.000172414	0.000219976	0.088436	0.021276	0.00016		425.1	5.4	425.4	5.7	425	16.5	99.9295	425.5	4.65
M_44069_6	8426	58	82170	520	9.75196	0.0911847	2684	26		0.5169	0.0055	0.06791	0.00058	0.35427	14.7254	0.125765	0.05521	0.00027	5e-05	2.5e-05	0.21766	0.021192	0.00016		423.5	5.25	423.1	5.55	422	18	100.095	423.9	4.65
M_44069_7	8461	89	95100	1100	11.2398	0.175728	3204	48		0.5231	0.0064	0.06843	0.00064	0.52204	14.6135	0.136674	0.05542	0.00038	0.005	0.0575	0.078911	0.021242	0.00018		426.7	5.85	427.2	6.45	427	22.5	99.883	424.9	5.25
M_44069_8	10190	110	92100	1000	9.03827	0.138383	3108	34		0.5186	0.0058	0.06812	0.00065	0.5637	14.68	0.140076	0.0552	0.00031	-0.01	0.27	0.21879	0.021331	0.00018		424.8	5.85	424.2	5.85	419	18	100.141	426.6	5.25
M_44069_9	9093	90	95110	870	10.4597	0.140969	3178	34		0.5165	0.0067	0.06781	0.00063	0.72125	14.7471	0.13701	0.05521	0.00037	-0.00333333	0.0322222	-0.30397	0.021163	0.00017		423	5.7	422.7	6.75	419	22.5	100.071	423.3	5.1
M_44069_10	8020	160	84700	1500	10.5611	0.281733	2863	56		0.5225	0.0065	0.06843	0.00064	0.65769	14.6135	0.136674	0.05517	0.00036	-0.000188679	0.000192239	-0.17894	0.021314	0.00018		426.7	5.85	426.8	6.45	417	22.5	99.9766	426.3	5.25
M_44069_11	8160	140	80600	1300	9.87745	0.232593	2711	45		0.5212	0.0062	0.06805	0.00065	0.66485	14.6951	0.140364	0.05537	0.00031	0.000909091	0.00330579	-0.006245	0.021209	0.00017		424.4	5.85	425.9	6.15	426	19.5	99.6478	424.2	5.25
M_44069_12	6964	99	83500	1100	11.9902	0.232388	2807	45		0.5197	0.0062	0.06777	0.00066	0.64207	14.7558	0.143704	0.05548	0.00033	#DIV/0!	#DIV/0!	0.084406	0.02119	0.00018		422.7	6	424.9	6.3	430	19.5	99.4822	423.8	5.55
M_44069_13	9849	98	89840	830	9.12174	0.123854	3040	38		0.5164	0.006	0.06804	0.00067	0.72498	14.6972	0.144726	0.05517	0.00028	-0.000555556	0.000555556	0.054353	0.02119	0.00018		424.3	6	422.7	6	418	16.5	100.379	423.9	5.4
M_44069_14	9960	110	86180	940	8.65261	0.134309	2919	42		0.5194	0.0061	0.06817	0.00065	0.76009	14.6692	0.139871	0.05539	0.00028	-0.000833333	0.00375	-0.11821	0.02129	0.00018		425.1	5.85	424.7	6.15	426	16.5	100.094	425.7	5.4
M_44069_15	10060	120	87400	1000	8.68787	0.143599	2947	36		0.5174	0.0061	0.06809	0.00066	0.68856	14.6864	0.142356	0.05524	0.0003	-0.000344828	0.0011415	0.034007	0.02124	0.00019		424.7	6	423.4	6.15	420	18	100.307	424.7	5.55
M_44069_16	10770	130	102100	1200	9.48004	0.159714	3413	41		0.5199	0.0064	0.06802	0.00068	0.76533	14.7016	0.146972	0.05537	0.00034	-0.002	0.0112	-0.21545	0.02117	0.00019		424.2	6.15	425	6.45	429	18	99.8118	423.3	5.55
M_44069_17	10740	110	100200	1100	9.32961	0.140074	3372	32		0.5205	0.0061	0.06815	0.00066	0.70026	14.6735	0.142106	0.05544	0.00031	-0.002	0.0132	0.041574	0.0213	0.00018		425	6	425.5	6.15	429	18	99.8825	426	5.25
M_44069_18	10540	130	102500	1200	9.72486	0.165376	3427	39		0.5211	0.0059	0.06812	0.00066	0.57359	14.68	0.142231	0.05557	0.00029	#DIV/0!	#DIV/0!	0.24531	0.02123	0.00018		424.8	6	425.8	5.85	434	16.5	99.7651	424.6	5.4
M_44069_19	7900	140	103200	1700	13.0633	0.316069	3422	57		0.5254	0.0063	0.06824	0.00062	0.39249	14.6542	0.133142	0.05563	0.0004	0.000769231	0.00177515	0.14738	0.021258	0.00017		425.5	5.55	428.7	6.3	436	24	99.2536	425.2	5.1
M_44069_20	9100	120	102200	1400	11.2308	0.213545	3399	43		0.5182	0.006	0.06811	0.00061	0.58996	14.6821	0.131495	0.05505	0.00035	0.000322581	0.000187305	-0.050966	0.021256	0.00016		424.8	5.55	423.9	6	412	21	100.212	425.1	4.95
M_44069_21	10370	160	104400	1600	10.0675	0.218938	3463	51		0.5163	0.0058	0.06794	0.00064	0.65967	14.7189	0.138653	0.05498	0.00028	-0.001	0.0025	0.11904	0.021186	0.00018		423.7	5.7	422.6	5.85	410	16.5	100.26	423.7	5.25
