# Supplementary material for: Formation of low‐pressure reaction textures during near‐isothermal exhumation of hot orogenic crust (Bohemian Massif, Austria)
Source: J Metamorph Geol. 2023 Sep 14;42(1):3–34. doi: 10.1111/jmg.12744 (PMC10962610; doi:10.1111/jmg.12744)
Supplement: Supplementary file 2 — Table S2. [file JMG-42-3-s001.xlsx]

## Sheet: Sample monazite
Identifier	Comment	Y	Th	U	Pb	Th*	Age	Error		SiO2	Y2O3	P2O5	CaO	SO3	PbO	UO2	ThO2	La2O3	Ce2O3	Pr2O3	Nd2O3	Sm2O3	Gd2O3	Dy2O3	Total	Si	Y	P	Ca	S	Pb	U	Th	La	Ce	Pr	Nd	Sm	Gd	Dy	tetr.	oct.	Th+U	Ca+Si	Mnz	Che	Htn
Pi Paragneiss	dr265b_mnz1_1	1.0011	3.67783	0.915903	0.0993316	6.65711	334.926	18.8898		0.121	1.271	30.088	1.007	0	0.107	1.039	4.185	14.394	29.63	3.267	12.87	2.264	0.439	1.507	102.189	0.00442401	0.0247297	0.931302	0.0394482	0	0.00105311	0.00845258	0.0348186	0.227632	0.464534	0.0509323	0.19601	0.0330773	0.0210527	0.00593467	0.935726	1.0239	0.0432712	0.0438722	91.9212	7.64676	0.432073
Pi Paragneiss	dr265b_mnz1_2	2.44014	3.75516	0.721086	0.0909766	6.10081	334.722	19.0792		0.075	3.098	30.623	1.04	0	0.098	0.818	4.273	12.665	27.303	3.198	13.336	2.449	1.01	2.088	102.074	0.00272071	0.0598059	0.940448	0.0404223	0	0.00095699	0.00660263	0.0352727	0.198723	0.424704	0.0494666	0.201519	0.0355003	0.0289411	0.013547	0.943169	1.01221	0.0418753	0.043143	91.8695	7.86173	0.26879
Pi Paragneiss	dr265b_mnz2_1	2.86153	3.23051	0.911495	0.0919049	6.19511	333.196	18.0592		0.075	3.633	30.429	0.954	0.008	0.099	1.034	3.676	13.094	27.311	3.185	12.299	2.265	0.937	1.871	100.87	0.00274262	0.0706987	0.942016	0.0373783	0.000219534	0.000974541	0.00841332	0.030589	0.207109	0.428249	0.0496623	0.187345	0.0330975	0.0261422	0.0126691	0.944758	1.01497	0.0390023	0.0401209	92.4746	7.25517	0.270216
Pi Paragneiss	dr265b_mnz2_2	2.25504	3.70068	0.729901	0.0919049	6.07578	339.406	19.3461		0.093	2.863	30.479	0.983	0.007	0.099	0.828	4.211	13.41	27.897	3.154	12.761	2.38	0.826	1.808	101.799	0.00338445	0.0554458	0.939015	0.0383289	0.000191166	0.000969843	0.00670469	0.0348719	0.211084	0.435329	0.0489418	0.193446	0.0346103	0.0251402	0.0111144	0.9424	1.01511	0.0415766	0.0417133	92.1284	7.53819	0.333407
Pi Paragneiss	dr265b_mnz2_3	1.59657	3.99068	0.984661	0.106758	7.19343	333.373	17.1354		0.112	2.027	30.218	1.123	0.006	0.115	1.117	4.541	13.365	28.249	3.206	12.363	2.196	0.644	1.763	101.045	0.00411355	0.0396182	0.939574	0.0441922	0.00016537	0.00113699	0.00912841	0.0379521	0.212319	0.444895	0.0502083	0.189144	0.0322295	0.0247409	0.00874554	0.943688	1.0019	0.0470805	0.0483058	90.89	8.69939	0.410575
Pi Paragneiss	dr265b_mnz9_1	1.57215	4.08911	0.96086	0.109543	7.21614	340.624	17.4399		0.085	1.996	30.541	1.166	0.016	0.118	1.09	4.653	13.217	28.127	3.084	12.613	2.16	0.696	1.599	101.161	0.00310677	0.0388233	0.945017	0.0456621	0.000438851	0.001161	0.00886461	0.0386998	0.208951	0.440827	0.0480638	0.192034	0.0315476	0.0223307	0.00940591	0.948124	0.991983	0.0475644	0.0487689	90.602	9.0848	0.313187
Pi Paragneiss	dr265b_mnz3_1	0.577347	4.09175	1.19358	0.119755	7.97506	337.399	16.5326		0.13	0.733	29.998	1.154	0.006	0.129	1.354	4.656	13.712	28.445	3.273	12.902	2.255	0.328	1.603	100.678	0.00480859	0.0144285	0.939363	0.0457349	0.000166545	0.00128447	0.0111439	0.0391898	0.21938	0.451165	0.0516219	0.198793	0.0333307	0.0226554	0.0044859	0.944171	0.99586	0.0503337	0.0505435	90.3532	9.16393	0.482858
Pi Paragneiss	dr265b_mnz3_2	1.13028	3.2103	1.00758	0.0928333	6.4846	321.613	18.8465		0.061	1.435	30.539	0.984	0	0.1	1.143	3.653	13.334	28.141	3.249	13.198	2.552	0.673	2.031	101.093	0.00223245	0.0279477	0.94618	0.0385847	0	0.000985175	0.00930769	0.030422	0.211074	0.441618	0.0507009	0.201201	0.0373212	0.0284006	0.00910687	0.948413	1.00737	0.0397297	0.0408171	92.2259	7.55252	0.221612
Pi Paragneiss	dr265b_mnz3_3	1.18778	3.62246	1.26763	0.109543	7.74058	318.026	16.1557		0.138	1.508	30.249	1.054	0.009	0.118	1.438	4.122	13.638	28.545	3.164	12.519	2.056	0.414	1.539	100.511	0.00508307	0.0295591	0.943246	0.0415964	0.000248769	0.00117001	0.0117855	0.0345494	0.21728	0.45085	0.0496932	0.192082	0.0302617	0.0216596	0.00563832	0.948329	0.997024	0.046335	0.0466794	91.1806	8.30955	0.509824
Pi Paragneiss	dr265b_mnz1_1	1.15784	3.30433	0.885755	0.0999814	6.11258	345.972	18.0089		0.185	1.47	30.06	1.0854	0.0109	0.1077	1.0048	3.76	14.05	29.16	3.1	12.17	1.9	0.4965	1.48	100.041	0.00683537	0.0289035	0.940256	0.0429683	0.000302221	0.00107119	0.00826063	0.0316129	0.224537	0.461991	0.0488389	0.187306	0.0280522	0.0208938	0.00678284	0.947091	1.0073	0.0398735	0.0498036	91.7759	7.54552	0.678581
Pi Paragneiss	dr265b_mnz1_3	2.50473	3.48888	0.691202	0.0850353	5.65482	316.023	19.3671		0.1512	3.18	30.55	1.11	0.0075	0.0916	0.7841	3.97	12.88	27.49	3.02	12.24	1.74	0.977	1.92	100.112	0.00553902	0.0619941	0.947456	0.0435684	0.000206181	0.000903312	0.0063914	0.0330946	0.204089	0.431828	0.0471739	0.186781	0.0254714	0.0268749	0.0132336	0.952995	0.997445	0.039486	0.0491074	91.6733	7.77139	0.555321
Pi Paragneiss	dr265b_mnz1_4	2.39445	3.43615	0.68988	0.0880059	5.60131	330.956	19.5871		0.2142	3.04	30.52	1.1037	0	0.0948	0.7826	3.91	12.79	27.39	3.15	12.01	1.82	0.9871	1.99	99.8345	0.00785661	0.0593378	0.947691	0.0433744	0	0.00093602	0.00638702	0.0326346	0.202912	0.430787	0.0492651	0.183497	0.0266753	0.027889	0.0133869	0.955547	0.99375	0.0390216	0.0512311	91.7086	7.50082	0.790602
Pi Paragneiss	dr265b_mnz1_5	2.66226	3.28676	0.732898	0.0861493	5.59402	323.504	19.5343		0.1399	3.38	30.4	1.082	0.0049	0.0928	0.8314	3.74	12.37	27.32	3.08	12.12	1.85	1.0301	2.07	99.5198	0.00515248	0.0662457	0.947848	0.0426966	0.000135426	0.000920042	0.00681321	0.0313441	0.197056	0.431454	0.0483685	0.185939	0.0272266	0.0291295	0.0140275	0.953001	0.999447	0.0381573	0.0478491	91.9101	7.57433	0.515533
Pi Paragneiss	dr265b_mnz4_1	0.366336	3.401	0.65268	0.0924619	5.45037	358.368	20.1542		0.113	0.4651	30.4	1.1466	0	0.0996	0.7404	3.87	14.07	29.52	3.22	12.41	2.21	0.2524	1.55	100.067	0.00416337	0.00911917	0.948216	0.0452633	0	0.000987842	0.00606983	0.0324462	0.224224	0.466378	0.0505867	0.190462	0.0325374	0.0218204	0.00343841	0.952379	0.998567	0.038516	0.0494267	91.61	7.97302	0.416935
Pi Paragneiss	dr265b_mnz4_2	0.730151	3.57676	0.673836	0.0896769	5.6869	332.621	19.2202		0.1122	0.927	30.41	1.2131	0.0134	0.0966	0.7644	4.07	13.35	28.75	3.27	12.58	2.14	0.339	1.58	99.6248	0.00414131	0.0182082	0.950228	0.0479743	0.000371156	0.000959805	0.00627782	0.0341841	0.213132	0.455028	0.0514643	0.193417	0.0315632	0.0222826	0.00462643	0.954369	0.989721	0.040462	0.0521156	91.0645	8.51704	0.418432
Pi Paragneiss	dr265b_mnz4_4	2.01638	3.45373	0.652239	0.0900483	5.49847	345.539	19.917		0.1695	2.56	30.63	1.1511	0.01	0.097	0.7399	3.93	12.95	27.34	3	11.92	1.96	0.9061	1.97	99.3509	0.00623163	0.0500857	0.953335	0.0453432	0.000275892	0.000959985	0.00605269	0.0328783	0.205932	0.431008	0.0470291	0.182548	0.0287946	0.0276734	0.0123171	0.959566	0.985388	0.038931	0.0515748	91.4476	7.91999	0.632404
Pi Paragneiss	dr265b_mnz4_5	2.20542	3.32191	0.63452	0.0871704	5.31203	345.852	20.5605		0.4085	2.8	30.31	1.1236	0.0046	0.0939	0.7198	3.78	12.73	27.28	3.08	11.84	1.55	0.8886	1.79	98.6461	0.0150544	0.0549124	0.945634	0.0443659	0.000127214	0.00093153	0.00590236	0.0316992	0.202918	0.431092	0.0483988	0.181757	0.0228257	0.0252051	0.0121082	0.960688	0.979217	0.0376015	0.0594203	91.6293	6.83332	1.53739
Pi Paragneiss	dr265b_mnz4_3	2.41021	3.36585	0.656647	0.0922763	5.42895	358.961	20.0363		0.1032	3.06	30.81	1.1553	0	0.0994	0.7449	3.83	12.06	26.68	3	11.75	1.89	0.9274	1.92	98.0302	0.00381554	0.060206	0.96435	0.0457656	0	0.000989291	0.00612799	0.0322226	0.192862	0.422978	0.0472946	0.180961	0.027923	0.0271233	0.0126778	0.968166	0.972025	0.0383506	0.0495811	91.3463	8.26117	0.392536
Pi Paragneiss	dr265b_mnz4_6	0.356648	3.48888	0.609133	0.0874489	5.39187	341.943	20.4149		0.1077	0.4528	30.72	1.1253	0.0044	0.0942	0.691	3.97	13.82	29.11	3.13	12.52	2.16	0.2436	1.44	99.5944	0.00396216	0.00886471	0.956761	0.0443559	0.000121472	0.000932884	0.00565636	0.0332347	0.21991	0.459212	0.0490991	0.191862	0.0317536	0.0202415	0.00331356	0.960724	0.984257	0.0388911	0.0483181	91.5422	8.0553	0.402553
Pi Paragneiss	dr265b_mnz5_1	1.21298	3.1813	0.789492	0.0941329	5.6797	349.714	19.253		0.0922	1.54	30.37	1.1413	0.0055	0.1014	0.8956	3.62	13.38	28.32	3.12	12.68	2.01	0.5707	1.83	99.6816	0.00340246	0.030243	0.948797	0.0451262	0.000152311	0.0010073	0.00735393	0.0303988	0.21357	0.448136	0.0490942	0.194917	0.0296402	0.0258034	0.00778703	0.952199	0.999191	0.0377527	0.0485287	91.7054	7.95408	0.340521
Pi Paragneiss	dr265b_mnz5_2	0.937224	2.68038	0.865568	0.0870776	5.43517	336.047	20.3017		0.0945	1.1899	30.4	1.0269	0	0.0938	0.9819	3.05	13.43	28.47	3.21	12.74	1.88	0.4886	2.01	99.0782	0.0034987	0.0234438	0.952829	0.0407353	0	0.000934843	0.00808882	0.0256957	0.215066	0.451978	0.050675	0.196478	0.0278135	0.0284338	0.00668852	0.956328	1.00058	0.0337845	0.044234	92.5523	7.09801	0.349668
Pi Paragneiss	dr265b_mnz5_4	1.70132	2.7331	0.843001	0.0880988	5.41454	341.803	20.2492		0.0858	2.16	30.35	1.0363	0	0.0949	0.9563	3.11	12.88	27.78	3.09	12.66	2.05	0.7794	2.13	99.1627	0.00317484	0.0425335	0.950736	0.0410854	0	0.000945284	0.00787358	0.0261867	0.206145	0.44078	0.0487536	0.195136	0.0303118	0.0301147	0.0106634	0.953911	1.00444	0.0340603	0.0442603	92.5186	7.16528	0.316081
Pi Paragneiss	dr265b_mnz5_5	1.77221	2.72432	0.901975	0.0919049	5.59855	345.44	19.6355		0.123	2.25	30.54	1.0273	0.0158	0.099	1.0232	3.1	12.8	27.86	3.24	12.75	1.98	0.7851	2.15	99.76	0.00451981	0.0439986	0.950059	0.0404464	0.000435691	0.000979289	0.00836601	0.0259216	0.203445	0.438986	0.050766	0.195162	0.0290739	0.0301869	0.010667	0.954578	1.00229	0.0342876	0.0449662	92.5436	7.00541	0.45095
Pi Paragneiss	dr266a_mnz1_2	0.470069	4.12163	0.865215	0.108893	6.84296	338.111	16.0922		0.1159	0.5968	30.52	1.3493	0	0.1173	0.9815	4.69	13.69	28.81	3.19	11.7	2.12	0.3196	1.34	99.5411	0.00427947	0.0117267	0.954019	0.0533804	0	0.00116591	0.0080638	0.0394062	0.218641	0.456147	0.0502239	0.179954	0.0312799	0.0189049	0.0043633	0.958299	0.97124	0.04747	0.0576599	89.6163	9.94305	0.440619
Pi Paragneiss	dr266a_mnz1_3	2.22905	3.91071	0.67939	0.0958968	6.03184	336.566	18.199		0.1138	2.83	30.73	1.2499	0.0012	0.1033	0.7707	4.45	12.41	26.74	3.1	11.88	2.09	0.8684	1.94	99.2849	0.00418463	0.0553788	0.95663	0.0492445	3.31134e-05	0.00102253	0.00630585	0.0372358	0.197382	0.42163	0.048606	0.18197	0.0307103	0.0272572	0.0118069	0.960814	0.974742	0.0435416	0.0534291	90.481	9.08974	0.429307
Pi Paragneiss	dr266a_mnz1_5	1.87461	3.81404	0.685913	0.0988674	5.96103	351.747	18.411		0.1031	2.38	30.48	1.2025	0	0.1065	0.7781	4.34	12.81	27.29	3.06	12.05	2.25	0.7857	1.96	99.5959	0.0038005	0.0466876	0.951183	0.0474936	0	0.0010568	0.00638207	0.0364047	0.204246	0.431361	0.0480969	0.185029	0.0331427	0.027606	0.0107088	0.954984	0.986878	0.0427868	0.0512941	90.8519	8.76298	0.385104
Pi Paragneiss	dr266a_mnz1_6	0.463847	4.42042	0.84926	0.108336	7.08028	325.229	15.5669		0.1315	0.5889	30.24	1.3554	0.0207	0.1167	0.9634	5.03	13.57	28.79	3.12	11.88	1.8	0.244	1.38	99.2332	0.00488245	0.0116358	0.950519	0.0539197	0.000576753	0.00116639	0.00795907	0.0424977	0.217928	0.458362	0.0493947	0.183738	0.0267059	0.0195774	0.00334968	0.955401	0.970692	0.0504568	0.0588021	89.2472	10.2498	0.502987
Pi Paragneiss	dr266a_mnz1_1	0.391068	3.97223	0.785614	0.10156	6.43711	334.311	17.1018		0.1106	0.4965	30.23	1.2276	0	0.1094	0.8912	4.52	13.64	29.36	3.11	11.87	2.01	0.2917	1.49	99.3584	0.00410546	0.00980772	0.949973	0.0488237	0	0.00109316	0.0073608	0.0381795	0.218999	0.467324	0.0492244	0.183538	0.0298144	0.0211328	0.00400355	0.954079	0.983844	0.0455403	0.0529292	90.4086	9.17407	0.417288
Pi Paragneiss	dr266a_mnz1_4	2.13453	3.65586	0.767895	0.0993316	6.07264	346.565	18.0912		0.1298	2.71	30.61	1.1742	0.0084	0.107	0.8711	4.16	12.72	27.06	3	11.97	1.64	0.8565	1.93	98.9622	0.00478787	0.053196	0.955868	0.0464063	0.000232517	0.00106246	0.00714955	0.0349178	0.202944	0.428007	0.0471848	0.183921	0.0241732	0.0272013	0.0116815	0.960655	0.978309	0.0420673	0.0511942	90.9565	8.55413	0.489403
Min		0.356648	2.68038	0.609133	0.0850353	5.31203	316.023	15.5669		0.061	0.4528	29.998	0.954	0	0.0916	0.691	3.05	12.06	26.68	3	11.7	1.55	0.2436	1.34	98.0302	0.00223245	0.00886471	0.931302	0.0373783	0	0.000903312	0.00565636	0.0256957	0.192862	0.42163	0.0470291	0.179954	0.0228257	0.0189049	0.00331356	0.935726	0.970692	0.0337845	0.0401209	89.2472	6.83332	0.221612
Max		2.86153	4.42042	1.26763	0.119755	7.97506	358.961	20.5605		0.4085	3.633	30.81	1.3554	0.0207	0.129	1.438	5.03	14.394	29.63	3.273	13.336	2.552	1.0301	2.15	102.189	0.0150544	0.0706987	0.96435	0.0539197	0.000576753	0.00128447	0.0117855	0.0424977	0.227632	0.467324	0.0516219	0.201519	0.0373212	0.0301869	0.0140275	0.968166	1.0239	0.0504568	0.0594203	92.5523	10.2498	1.53739
Ys Paragneiss	dr280_mnz1_1	0.305608	4.11196	0.921192	0.101188	7.10584	322.958	18.4732		0.106	0.388	30.155	1.147	0.005	0.109	1.045	4.679	13.176	29.517	3.236	13.741	2.362	0.184	1.489	101.339	0.00389821	0.00759335	0.938827	0.045195	0.000137987	0.00107906	0.00855105	0.039156	0.209587	0.465465	0.0507436	0.210498	0.0347106	0.0209228	0.00250195	0.942725	1.00202	0.047707	0.0490932	90.7285	8.88242	0.389035
Ys Paragneiss	dr280_mnz1_2	0.359168	3.94499	1.96756	0.155032	10.3474	339.038	13.5615		0.258	0.456	29.864	1.201	0.006	0.167	2.232	4.489	14.207	28.743	3.188	12.424	2.264	0.161	1.496	101.156	0.00953105	0.00896454	0.933976	0.047537	0.000166333	0.00166073	0.0183467	0.037736	0.22701	0.455311	0.0502172	0.191184	0.0334211	0.0211163	0.00219912	0.943507	0.989424	0.0560828	0.057068	89.5273	9.50944	0.963293
Ys Paragneiss	dr280_mnz2_1	0.167769	4.06538	0.506876	0.0826216	5.71343	328.104	23.4267		0.266	0.213	29.995	0.898	0.009	0.089	0.575	4.626	15.986	30.737	3.222	12.242	1.708	0.111	0.992	101.669	0.00975628	0.00415742	0.931361	0.0352896	0.000247715	0.000878726	0.0046926	0.0386095	0.253609	0.483414	0.0503897	0.187036	0.025033	0.0139021	0.00150532	0.941117	1.01905	0.0433021	0.0450459	92.2877	6.75488	0.957394
Ys Paragneiss	dr280_mnz2_2	0.11736	5.40733	0.526269	0.106758	7.11985	339.257	20.084		0.368	0.149	30.079	1.107	0.002	0.115	0.597	6.153	15.336	29.763	3.142	12.138	1.749	0.056	0.872	101.626	0.013496	0.00290794	0.93387	0.0434982	5.50419e-05	0.00113531	0.00487163	0.0513487	0.243271	0.468046	0.0491333	0.185427	0.0256312	0.0122191	0.000759358	0.947366	0.987395	0.0562203	0.0569942	89.9008	8.73232	1.36683
Ys Paragneiss	dr280_mnz3_1	1.86752	4.00475	0.227433	0.07241	4.74504	346.266	28.0476		0.133	2.371	30.467	0.918	0.015	0.078	0.258	4.557	14.105	28.558	3.175	12.524	1.993	0.705	1.373	101.23	0.00485331	0.0460426	0.941202	0.0358919	0.000410757	0.0007662	0.00209483	0.03784	0.222629	0.446858	0.0494019	0.19037	0.0290614	0.0191435	0.00951213	0.946055	1.01302	0.0399348	0.0407452	92.5148	7.00613	0.479094
Ys Paragneiss	dr280_mnz3_2	0.549779	4.38967	0.444288	0.0854066	5.83462	331.891	23.0332		0.104	0.698	30.309	1.106	0.007	0.092	0.504	4.995	14.005	29.17	3.355	12.927	2.169	0.297	1.565	101.303	0.0038141	0.0136225	0.941016	0.0434592	0.000192648	0.000908255	0.00411275	0.041685	0.222159	0.458723	0.0524644	0.197481	0.0317864	0.02193	0.00402733	0.94483	1.00219	0.0457978	0.0472733	91.0938	8.52558	0.380575
Ys Paragneiss	dr280_mnz3_3	0.145715	5.25529	0.543018	0.104902	7.02202	337.969	20.2106		0.374	0.185	29.971	1.073	0.009	0.113	0.616	5.98	15.409	29.884	3.146	12.132	1.776	0.086	0.967	101.721	0.0137246	0.00361278	0.931098	0.0421886	0.000247843	0.00111626	0.00502981	0.0499361	0.244582	0.470242	0.0492266	0.185451	0.0260432	0.0135587	0.00116688	0.944823	0.993883	0.0549659	0.0559132	90.2248	8.39433	1.38091
Ys Paragneiss	dr280_mnz3_4	1.86909	4.08911	0.182475	0.06684	4.68227	324.225	28.6615		0.13	2.373	30.619	0.936	0.008	0.072	0.207	4.653	14.24	28.786	3.185	12.351	1.952	0.693	1.38	101.585	0.00472464	0.0458949	0.942069	0.0364475	0.000218184	0.000704399	0.00167394	0.0384808	0.22385	0.448602	0.0493569	0.186981	0.0283483	0.0191632	0.00931237	0.946793	1.01151	0.0401547	0.0411722	92.4269	7.10598	0.467088
Ys Paragneiss	dr280_mnz3_5	0.520636	4.5874	0.468089	0.0909766	6.11036	337.412	22.2692		0.11	0.661	30.232	1.154	0	0.098	0.531	5.22	14.125	29.109	3.357	13.179	2.088	0.266	1.449	101.579	0.0040328	0.0128961	0.938313	0.0453302	0	0.000967167	0.00433164	0.0435482	0.223988	0.457611	0.0524782	0.201264	0.0305892	0.0202977	0.00360577	0.942346	1.00273	0.0478798	0.049363	90.7044	8.89344	0.402182
Ys Paragneiss	dr280_mnz3_6	2.06207	4.01002	0.238893	0.07241	4.7876	343.236	27.3216		0.119	2.618	30.422	0.934	0.004	0.078	0.271	4.563	13.613	28.164	3.144	12.54	2.017	0.809	1.478	100.774	0.00435736	0.0510139	0.943042	0.036643	0.000109912	0.000768833	0.00220795	0.03802	0.215602	0.442207	0.0490877	0.191269	0.0295125	0.0206783	0.0109528	0.947399	1.01032	0.040228	0.0410003	92.3914	7.17727	0.431284
Ys Paragneiss	dr280_mnz4_1	0.330025	3.48976	0.455748	0.07241	4.9717	331.058	26.3522		0.07	0.419	30.602	0.926	0.006	0.078	0.517	3.971	13.278	29.409	3.453	14.665	2.565	0.207	1.623	101.789	0.00255031	0.00812364	0.943868	0.0361471	0.000164041	0.000764981	0.00419111	0.0329215	0.209242	0.459441	0.053642	0.22256	0.0373427	0.0225932	0.00278848	0.946418	1.01573	0.0371127	0.0386974	92.7875	6.96142	0.251081
Ys Paragneiss	dr280_mnz5_1	0.258349	4.28509	0.552715	0.0881916	6.08214	328.876	22.0347		0.095	0.328	30.343	1.11	0.004	0.095	0.627	4.876	13.349	29.366	3.569	13.816	2.328	0.143	1.359	101.408	0.00348269	0.00639892	0.941708	0.0435995	0.000110042	0.00093751	0.00511448	0.0406762	0.211671	0.461627	0.0557893	0.210981	0.0341033	0.019036	0.00193834	0.94519	1.00154	0.0457907	0.0470822	91.0748	8.5775	0.347732
Ys Paragneiss	dr281_mnz1_1	0.0283554	5.11468	1.02169	0.125325	8.43841	335.891	16.3915		0.299	0.036	29.56	1.221	0.028	0.135	1.159	5.82	14.47	29.378	3.268	12.87	2.114	0	1.15	101.508	0.0110635	0.00070887	0.925962	0.0484067	0.000777477	0.00134467	0.00954221	0.0490039	0.231586	0.466122	0.0515606	0.198367	0.0312572	0.0162587	0	0.937026	0.995861	0.0585461	0.0594702	89.2603	9.62878	1.11095
Ys Paragneiss	dr281_mnz1_2	0.0252048	3.01608	0.425776	0.0649833	4.40131	336.268	29.8606		0.222	0.032	29.553	0.661	0.016	0.07	0.483	3.432	15.015	31.101	3.505	13.739	2.163	0.008	0.992	100.992	0.00822234	0.000630717	0.926639	0.0262308	0.000444702	0.000697913	0.00398045	0.0289251	0.240541	0.493937	0.0553533	0.211966	0.0320127	0.0140384	0.000109556	0.934861	1.04859	0.0329056	0.0344531	94.3604	4.85548	0.784133
Ys Paragneiss	dr281_mnz1_3	0.0338689	4.46876	0.732546	0.0984033	6.84985	325.598	19.7312		0.304	0.043	29.522	0.991	0.012	0.106	0.831	5.085	14.586	30.187	3.292	13.211	2.147	0.013	1.121	101.451	0.0112487	0.000846715	0.924782	0.0392887	0.000333208	0.00105583	0.00684181	0.0428157	0.233445	0.478963	0.0519398	0.203626	0.0317455	0.0158488	0.000177857	0.936031	1.01659	0.0496576	0.0505374	91.2505	7.64295	1.10651
Ys Paragneiss	dr281_mnz1_4	0.0661626	4.48106	0.401975	0.0844783	5.78837	330.997	24.1628		0.114	0.084	29.855	1.104	0.01	0.091	0.456	5.099	14.925	30.04	3.355	12.966	2.147	0.067	1.165	101.478	0.00420357	0.0016483	0.93196	0.0436164	0.000276707	0.000903267	0.00374129	0.0427843	0.23804	0.474973	0.0527497	0.199154	0.0316351	0.0164136	0.000913462	0.936164	1.01553	0.0465256	0.04782	91.1236	8.46245	0.41393
Ys Paragneiss	dr281_mnz2_1	0.0220542	4.91519	0.763399	0.106758	7.39695	326.946	18.5051		0.308	0.028	29.985	1.101	0.008	0.115	0.866	5.593	14.98	29.505	3.292	12.685	2.004	0	0.981	101.451	0.0113286	0.000548059	0.933679	0.0433892	0.000220813	0.00113864	0.00708742	0.046812	0.23832	0.465348	0.0516298	0.194351	0.0294542	0.0137867	0	0.945008	0.993438	0.0538994	0.0547178	90.2069	8.65278	1.14035
Ys Paragneiss	dr281_mnz2_2	0.0795526	3.78504	0.604725	0.0844783	5.75179	333.446	23.2745		0.168	0.101	30.242	0.95	0.01	0.091	0.686	4.307	14.628	30.3	3.472	13.204	2.152	0	1.132	101.443	0.00615714	0.00196985	0.93831	0.0373044	0.000275028	0.000897784	0.00559418	0.0359195	0.231887	0.476176	0.0542578	0.201579	0.0315163	0.0158519	0	0.944467	1.01324	0.0415136	0.0434616	92.2212	7.17117	0.60767
Ys Paragneiss	dr281_mnz2_3	0.076402	3.8202	0.572109	0.0835499	5.68098	333.609	23.5528		0.166	0.097	30.211	0.997	0.003	0.09	0.649	4.347	14.792	30.421	3.461	13.497	2.182	0.009	1.273	102.2	0.00605962	0.0018843	0.933618	0.0389942	8.21799e-05	0.000884384	0.00527139	0.0361087	0.233553	0.476174	0.0538707	0.205232	0.0318284	0.0177554	0.000121474	0.939677	1.02042	0.0413801	0.0450538	92.1234	7.28276	0.593836
Ys Paragneiss	dr281_mnz3_2	0.100032	4.47755	0.409908	0.0835499	5.80995	325.957	23.7949		0.108	0.127	30.336	1.091	0.004	0.09	0.465	5.095	14.2	29.748	3.498	13.911	2.338	0.098	1.33	102.439	0.00393644	0.00246335	0.936062	0.0426061	0.000109407	0.000883046	0.00377117	0.042258	0.223867	0.464935	0.0543642	0.211207	0.0340523	0.0185223	0.00132071	0.939998	1.01073	0.0460292	0.0465425	91.2306	8.37996	0.389464
Ys Paragneiss	dr281_mnz1_1	0.0159893	3.22524	0.441291	0.0700891	4.58553	318.925	23.7049		0.2453	0.0203	30.06	0.8184	0.0068	0.0755	0.5006	3.67	14.67	30.8	3.41	12.83	1.54	0	1.0305	99.6793	0.00908723	0.000400195	0.942734	0.0324838	0.000189038	0.000752908	0.00412637	0.0309375	0.235064	0.48926	0.0538644	0.197984	0.022797	0.0145863	0	0.951822	1.01396	0.0350639	0.041571	93.3382	5.76558	0.896216
Ys Paragneiss	dr281_mnz1_2	0.0451323	4.62255	0.922426	0.117527	7.51759	333.147	14.5797		1.5536	0.0573	28.95	1.3477	0.0888	0.1266	1.0464	5.26	13.39	28.08	3.06	11.71	1.48	0	1.0536	98.3786	0.0572485	0.00112362	0.903108	0.053209	0.00245553	0.0012558	0.00857957	0.0441058	0.213416	0.443687	0.0480794	0.179743	0.0217926	0.0148342	0	0.960357	0.922675	0.0526854	0.110457	88.5231	5.27227	6.20461
Ys Paragneiss	dr281_mnz1_3	0.0346566	4.1392	0.681858	0.10026	6.26378	339.793	17.5368		0.3322	0.044	30.67	1.0958	0.012	0.108	0.7735	4.71	14.56	29.67	3.21	12.27	1.87	0	1.0318	100.379	0.0121541	0.000856678	0.949955	0.0429558	0.000329466	0.00106367	0.00629689	0.0392129	0.230412	0.465474	0.0500773	0.186998	0.0273393	0.0144239	0	0.962109	0.975582	0.0455098	0.0551099	90.932	7.82215	1.24583
Ys Paragneiss	dr281_mnz1_4	0.0536389	3.04069	0.582599	0.0777943	4.86651	334.741	22.3035		0.1844	0.0681	30.23	0.893	0.011	0.0838	0.6609	3.46	14.12	30.71	3.38	13.18	1.73	0.0355	1.1026	99.8574	0.00681135	0.00133863	0.945316	0.035342	0.00030491	0.000833253	0.00543189	0.0290826	0.225594	0.486415	0.0532356	0.202795	0.0255353	0.0155616	0.000484844	0.952127	1.01096	0.0345145	0.0421533	93.0901	6.23616	0.67375
Ys Paragneiss	dr281_mnz2_1	0.0223693	4.61376	0.705924	0.108801	6.80589	340.677	16.2178		0.3132	0.0284	30.21	1.1985	0.0066	0.1172	0.8008	5.25	14.54	29.68	3.19	12.02	1.89	0	1.063	100.311	0.011548	0.000557246	0.942982	0.0473469	0.000182615	0.00116325	0.00656982	0.0440485	0.231885	0.469251	0.0501522	0.184612	0.0278465	0.0149756	0	0.95453	0.979279	0.0506183	0.0588949	89.9962	8.82457	1.17924
Ys Paragneiss	dr281_mnz2_2	0.0285917	4.5874	0.716326	0.106387	6.81256	332.198	16.2177		0.3243	0.0363	30.26	1.2184	0.0054	0.1146	0.8126	5.22	14.6	29.52	3.24	12.09	1.9	0	1.0211	100.367	0.0119421	0.000711348	0.943342	0.0480719	0.000149223	0.001136	0.00665815	0.0437411	0.232546	0.466128	0.0508736	0.185451	0.0279583	0.014367	0	0.955284	0.978035	0.0503993	0.060014	89.9317	8.84723	1.22103
Ys Paragneiss	dr281_mnz2_3	0.0820731	3.94587	0.485807	0.0903268	5.43824	351.467	20.0195		0.1376	0.1042	30.31	1.1478	0.0028	0.0973	0.5511	4.49	14.22	29.72	3.31	12.61	2.09	0	1.22	100.014	0.00507966	0.00204704	0.947259	0.0453994	7.75678e-05	0.000966919	0.00452678	0.037718	0.227058	0.470457	0.0521024	0.19391	0.0308308	0.0172084	0	0.952339	0.993615	0.0422447	0.050479	91.1793	8.3095	0.51123
Ys Paragneiss	dr281_mnz2_4	0.0801827	3.94587	0.346791	0.0751949	4.98282	317.106	21.7921		0.1225	0.1018	30.44	1.1437	0	0.081	0.3934	4.49	13.53	29.84	3.34	13.06	2.08	0.0064	1.1101	99.7389	0.00452151	0.00199957	0.95117	0.04523	0	0.00080481	0.00323091	0.0377119	0.216006	0.472282	0.0525662	0.200798	0.0306784	0.0156557	8.73432e-05	0.955692	0.990074	0.0409429	0.0497515	91.2963	8.247	0.456684
Ys Paragneiss	dr281_mnz3_1	0.0888469	3.53282	0.395275	0.0751949	4.73782	333.042	22.9317		0.0957	0.1128	30.43	1.0834	0.0017	0.081	0.4484	4.02	14.27	29.84	3.23	12.96	2.01	0.008	1.3	99.8917	0.00352905	0.00221359	0.949981	0.0428058	4.70438e-05	0.000804067	0.00367921	0.0337332	0.22761	0.471846	0.0507881	0.199077	0.0296186	0.018317	0.000109078	0.95351	0.999579	0.0374124	0.0463348	91.9748	7.67214	0.353054
Min		0.0159893	3.01608	0.182475	0.0649833	4.40131	317.106	13.5615		0.07	0.0203	28.95	0.661	0	0.07	0.207	3.432	13.176	28.08	3.06	11.71	1.48	0	0.872	98.3786	0.00255031	0.000400195	0.903108	0.0262308	0	0.000697913	0.00167394	0.0289251	0.209242	0.442207	0.0480794	0.179743	0.0217926	0.0122191	0	0.934861	0.922675	0.0329056	0.0344531	88.5231	4.85548	0.251081
Max		2.06207	5.40733	1.96756	0.155032	10.3474	351.467	29.8606		1.5536	2.618	30.67	1.3477	0.0888	0.167	2.232	6.153	15.986	31.101	3.569	14.665	2.565	0.809	1.623	102.439	0.0572485	0.0510139	0.95117	0.053209	0.00245553	0.00166073	0.0183467	0.0513487	0.253609	0.493937	0.0557893	0.22256	0.0373427	0.0225932	0.0109528	0.962109	1.04859	0.0585461	0.110457	94.3604	9.62878	6.20461

## Sheet: Reference monazite
Secondary reference material for quality check		Elk Mountain monazite 206Pb/238U age = ~1391–1404 Ma, TIMS age; Peterman et al., 2012; Gföhl gneiss monazite 206Pb/238U age = ~340 Ma, SHRIMP zircon age; Friedl et al., 2004; RW-1 monazite 206Pb/238U age = 904 ± 1 Ma, ID–TIMS(Pb)/ID–MCICP–MS(U) age; Ling et al., 2017 "ekanite" Sri Lanka 206Pb/238U age = 562 ± 1 Ma, ID-TIMS age; Nasdala et al., 2017 Monazite Sri Lanka 206Pb/238U age = ~560 Ma, LA–…
Secondary reference material results		Elk Mountain monazite: Weighted mean 206Pb/238U age = 1391 ± 6 Ma (2 SD, MSWD = 9.7, n = 4) Gföhl gneiss monazite: Weighted mean 206Pb/238U age = 338 ± 2 Ma (1.5 SD, MSWD = 2.0, n = 38) RW-1 monazite: Weighted mean 206Pb/238U age = 917 ± 7 Ma (2 SD, MSWD = 0.2, n = 6) "ekanite" Sri Lanka: Weighted mean 206Pb/238U age = 561 ± 2 Ma (2 SD, MSWD = 2.2, n = 4) Monazite Sri Lanka: Weighted mean 206Pb/2…
Identifier	Comment	Y	Th	U	Pb	Th*	Age	Error
Gföhl-orthogneiss mnz	m5_gg_1	0.247	15.942	1.261	0.299	19.682	337	5
Gföhl-orthogneiss mnz	m5_gg_2	0.127	16.24	1.12	0.301	19.516	343	6
Gföhl-orthogneiss mnz	m5_gg_3	0.127	16.478	1.137	0.302	19.805	339	5
Gföhl-orthogneiss mnz	m5_gg_4	1.819	5.563	0.486	0.107	7.02	339	15
Gföhl-orthogneiss mnz	m5_gg_5	1.717	5.431	0.384	0.1	6.556	340	16
Gföhl-orthogneiss mnz	m5_gg_6	0.131	17.242	1.234	0.314	20.866	334	5
Gföhl-orthogneiss mnz	m5_gg_7	0.119	16.53	1.19	0.301	20.027	334	5
Gföhl-orthogneiss mnz	m5_gg_8	0.121	17.98	1.261	0.333	21.676	341	5
Gföhl-orthogneiss mnz	m5_gg_9	0.15	16.021	1.269	0.307	19.79	345	5
Gföhl-orthogneiss mnz	m5_gg_10	1.953	5.818	0.615	0.116	7.686	334	14
Gföhl-orthogneiss mnz	m5_gg_11	0.114	17.365	1.225	0.319	20.959	338	5
Gföhl-orthogneiss mnz	m5_gg_12	0.125	17.409	1.234	0.319	21.03	337	5
Gföhl-orthogneiss mnz	m5_gg_13	0.123	18.183	1.269	0.329	21.9	334	5
Gföhl-orthogneiss mnz	m5_gg_14	0.132	18.016	1.278	0.337	21.768	344	5
Gföhl-orthogneiss mnz	m5_gg_15	0.122	17.822	1.261	0.327	21.52	337	5
Gföhl-orthogneiss mnz	m5_7	2.30466	1.59592	0.374647	0.041775	2.81429	333.462	33.2128
Gföhl-orthogneiss mnz	m5_8	1.56664	1.69874	0.432828	0.0464166	3.10659	335.377	33.4035
Gföhl-orthogneiss mnz	m5_9	1.5879	1.69523	0.516573	0.0510583	3.37628	339.955	31.1398
Gföhl-orthogneiss mnz	m5_10	0.0535602	10.4174	0.312059	0.17267	11.4329	337.991	15.8856
Gföhl-orthogneiss mnz	m5_17	0.113422	25.062	1.16097	0.438173	28.8401	340.093	7.07394
Gföhl-orthogneiss mnz	m5_18	0.115784	23.1233	0.865656	0.382473	25.9383	330.085	7.85603
Gföhl-orthogneiss mnz	m5_19	1.39178	5.09359	0.37641	0.0965466	6.31864	342.03	21.5479
Gföhl-orthogneiss mnz	m5_20	2.61894	5.29836	1.05783	0.130895	8.7396	336.125	14.1845
Gföhl-orthogneiss mnz	m5_21	2.8379	4.1682	1.2738	0.126253	8.31369	341.224	14.6727
Gföhl-orthogneiss mnz	m5_22	2.14241	3.40276	0.674365	0.0807649	5.59476	324.194	20.1649
Gföhl-orthogneiss mnz	m5_23	2.81742	4.74031	1.16802	0.12811	8.54019	336.773	14.4139
Gföhl-orthogneiss mnz	m5_24	1.92817	18.2151	0.715797	0.315633	20.5451	343.746	9.34989
Gföhl-orthogneiss mnz	m5_25	1.32404	2.21724	0.342913	0.0482733	3.33179	325.227	32.7829
Gföhl-orthogneiss mnz	m5_26	1.29332	1.77081	0.253879	0.03899	2.59682	336.785	40.6162
Gföhl-orthogneiss mnz	m5_27	0.0598614	10.537	0.317348	0.17267	11.5691	334.048	15.6335
Gföhl-orthogneiss mnz	m5_28	0.101607	25.4258	1.71985	0.476235	31.0241	343.698	6.39277
Gföhl-orthogneiss mnz	m5_29	0.139414	15.8986	1.41484	0.310991	20.5025	339.833	8.49581
Gföhl-orthogneiss mnz	m5_gg_13	1.26812	7.61051	0.258639	0.131081	8.27873	336.746	13.2551
Gföhl-orthogneiss mnz	m5_gg_6	0.115391	22.9809	1.20769	0.401597	26.3856	333.517	4.68738
Gföhl-orthogneiss mnz	m5_gg_7	0.13201	23.7631	1.20769	0.414036	27.1502	334.412	4.56612
Gföhl-orthogneiss mnz	m5_gg_8	0.120589	23.6488	1.2165	0.410416	27.0669	332.402	4.58659
Gföhl-orthogneiss mnz	m5_gg_9	0.0645085	9.55268	0.390515	0.16218	10.6048	327.997	10.5383
Gföhl-orthogneiss mnz	m5_gg_10	1.48078	3.86677	0.297426	0.0817861	4.74769	354.591	22.8314
detrital mnz, Sri Lanka	m9_ms_2	0.255907	7.06565	0.213858	0.181582	7.60775	512.673	14.9442
detrital mnz, Sri Lanka	m9_ms_3	0.267643	7.09201	0.220645	0.187245	7.6565	525.834	14.876
detrital mnz, Sri Lanka	m9_ms_4	0.0678954	14.6586	0.343089	0.425641	15.4574	602.201	8.08218
detrital mnz, Sri Lanka	m9_ms_5	0.118147	14.4301	0.360631	0.419142	15.2921	599.333	8.15594
detrital mnz, Sri Lanka	m9_ms_6	0.102946	13.9204	0.316202	0.361678	14.6435	539.533	8.31988
detrital mnz, Sri Lanka	m9_ms_7	0.0922338	16.4865	0.398184	0.43186	17.4213	542.902	7.19058
Ekanite, Sri Lanka	m4_eka_2	0	22.1021	2.52116	0.760397	29.9337	557.887	4.23782
Ekanite, Sri Lanka	m4_eka_3	0.00275677	22.067	2.51234	0.761047	29.8715	559.547	4.25098
Ekanite, Sri Lanka	m4_eka_4	0.0044896	21.9967	2.50353	0.761883	29.775	562.001	4.25087
Ekanite, Sri Lanka	m4_eka_5	0	21.8824	2.49471	0.76244	29.636	564.972	4.27862
Elk mountain mnz	m1_elk_8	0.668715	10.493	0.386107	0.739603	11.6048	1376.89	11.7103
Elk mountain mnz	m1_elk_9	0.657136	10.537	0.383727	0.739881	11.6388	1373.53	11.6736
Elk mountain mnz	m1_elk_10	0.674543	10.1854	0.380906	0.738674	11.29	1412.31	12.0257
Elk mountain mnz	m1_elk_11	0.662098	10.1415	0.370152	0.727906	11.2079	1402	12.0614
RW-1 mnz	m3_rw1_3	2.07152	7.3996	0.267719	0.343019	8.13533	912.389	14.7843
RW-1 mnz	m3_rw1_4	2.07152	7.27656	0.268159	0.358336	8.02023	966.289	15.0189
RW-1 mnz	m3_rw1_5	1.73283	7.78627	0.27865	0.363814	8.55056	921.272	14.0955
RW-1 mnz	m3_rw1_6	1.72495	7.97961	0.283762	0.370869	8.75657	917.554	13.8363
RW-1 mnz	m3_rw1_7	1.89036	7.34687	0.259609	0.341162	8.05661	916.002	14.8136
RW-1 mnz	m3_rw1_8	1.89824	7.3205	0.268512	0.341255	8.06122	915.786	14.8075
